# Supplementary material for: Implicit IAT Measures and Neurophysiological fNIRS Markers in Response to High-Engagement Advertising
Source: Sensors (Basel). 2023 Apr 27;23(9):4332. doi: 10.3390/s23094332 (PMC10181564; doi:10.3390/s23094332)
Supplement: Supplementary file 1 [file sensors-23-04332-s001.zip]

Archive with 1 entries (1 files):
- sensors-2315822-supplementary.pdf
